# Supplementary material for: Genetic Correlation and Mendelian Randomization Analyses Support Causal Relationships Between Instant Coffee and Age‐Related Macular Degeneration
Source: Food Sci Nutr. 2025 Jun 14;13(6):e70439. doi: 10.1002/fsn3.70439 (PMC12166192; doi:10.1002/fsn3.70439)
Supplement: Supplementary file 1 — Table S1. All result of MR analysis. Table S2. The single SNPs for MR Analysis. Table S3. The result of sensitivity test. Table S4. The result of colocalization. [file FSN3-13-e70439-s001.xlsx]

## Sheet: Supplementary Table S1
Supplementary Table S1 All result of MR analysis. MR, Mendelian randomization; WM, weighted median; IVW, inverse-variance weighted; BWMR, Bayesian weighted Mendelian randomization; RAPS, robust adjusted profile score; SNP, single nucleotide polymorphism; SE, standard error; OR, odds ratio; CI, confidence interval; AMD, Age-related Macular Degeneration.
Exposure	Outcome	Method	No. of SNP	BETA	SE	P	OR(95%CI)	F statistic
Coffee	DRY AMD	MR Egger	9	0.11	0.27	0.705	1.12 (0.66, 1.89)	125.72
		WM	9	0.04	0.16	0.8	1.04 (0.76, 1.42)
		IVW	9	0.14	0.13	0.281	1.15 (0.89, 1.48)
		BWMR	9	0.15	0.13	0.257	1.16 (0.90, 1.50)
		RAPS	9	0.14	0.11	0.203	1.15 (0.93, 1.43)
Coffee	WET AMD	MR Egger	9	0.16	0.28	0.589	1.17 (0.68, 2.03)	125.72
		WM	9	-0.2	0.2	0.304	0.82 (0.55, 1.21)
		IVW	9	-0.05	0.14	0.698	0.95 (0.72, 1.25)
		BWMR	9	-0.05	0.14	0.744	0.95 (0.72, 1.25)
		RAPS	9	-0.05	0.12	0.66	0.95 (0.75, 1.20)
Decaffeinated Coffee	DRY AMD	IVW	2	-0.47	1.52	0.759	0.63 (0.03, 12.30)	47.96
		BWMR	2	-0.48	1.58	0.761	0.62 (0.03, 13.69)
		RAPS	2	-0.48	1.22	0.696	0.62 (0.06, 6.76)
Decaffeinated Coffee	WET AMD	IVW	2	-0.82	3.31	0.805	0.44 (0.00, 289.34)	47.96
		BWMR	2	-0.84	3.41	0.806	0.43 (0.00, 345.02)
		RAPS	2	-0.87	1.35	0.518	0.42 (0.03, 5.91)
Ground Coffee	DRY AMD	IVW	2	0.59	1.85	0.752	1.80 (0.05, 67.76)	181.03
		BWMR	2	0.74	1.89	0.695	2.10 (0.05, 85.15)
		RAPS	2	0.6	0.73	0.415	1.82 (0.44, 7.62)
Ground Coffee	WET AMD	IVW	2	-0.09	2.37	0.969	0.91 (0.01, 95.13)	180.89
		BWMR	2	0.11	2.41	0.964	1.12 (0.01, 125.66)
		RAPS	2	-0.1	0.82	0.908	0.90 (0.18, 4.51)
Instant Coffee	DRY AMD	MR Egger	7	2.4	1.57	0.186	11.02 (0.51, 239.18)	99.4
		WM	7	2.12	0.89	0.017	8.33 (1.46, 47.67)
		IVW	7	2.07	0.76	0.006	7.92 (1.79, 35.15)
		BWMR	7	2.09	0.77	0.007	8.08 (1.79, 36.57)
		RAPS	7	2.09	0.77	0.007	8.08 (1.79, 36.57)
Instant Coffee	WET AMD	MR Egger	7	3.66	1.76	0.092	38.86 (1.23, 1223.66)	102.21
		WM	7	1.4	1.01	0.164	4.06 (0.56, 29.36)
		IVW	7	0.95	0.9	0.29	2.59 (0.44, 15.09)
		BWMR	7	0.98	0.96	0.308	2.66 (0.41, 17.49)
		RAPS	7	0.96	0.86	0.263	2.61 (0.48, 14.09)

## Sheet: Supplementary Table S2
Supplementary Table S2. The single SNPs for MR Analysis. SNP, single nucleotide polymorphism; A1, effect allele; A2, other allele; CHR, chromosome; BP, base pair position; SE, standard error; BETA, effect size estimate; Pval, p-value; NcaSE, number of cases (in outcome); Ncontrol, number of controls (in outcome); r, correlation coefficient; F-statistic, instrument strength statistic. SE.exposure …
Outcome	Exposure	SNP	A1	A2	CHR	BP	SE.outcome	SE.exposure	BETA.outcome	BETA.exposure	samplesize.exposure	NcaSE.outcome	Ncontrol.outcome	samplesize.outcome	pval.exposure	pval.outcome	r.exposure	r.outcome	F-statistic
DRY AMD	Coffee	rs1057868	C	T	7	75985688	0.0175428	0.0053635	0.00592568	-0.0520407	105037	5890	300152	306075	2.93e-22	0.735526	0.0299317	0.00159666	94.1434
DRY AMD	Coffee	rs11127048	G	A	2	27529596	0.0178239	0.00508375	0.00868102	-0.030047	105037	5890	300152	306075	3.41e-09	0.626227	0.0182354	0.00231324	34.9328
DRY AMD	Coffee	rs2472297	C	T	15	74735539	0.0199437	0.00546844	-0.0482149	-0.112858	105037	5890	300152	306075	1.25e-94	0.0156254	0.0636155	-0.011475	425.93
DRY AMD	Coffee	rs4148155	A	G	4	88133515	0.032645	0.00772241	0.0060979	0.0467989	105037	5890	300152	306075	1.36e-09	0.851822	0.0186973	0.00088332	36.7253
DRY AMD	Coffee	rs4410790	T	C	7	17244953	0.0181278	0.00508825	0.0200211	-0.100176	105037	5890	300152	306075	2.75e-86	0.269401	0.0606915	0.00521566	387.605
DRY AMD	Coffee	rs6062678	G	T	20	64257449	0.0184512	0.00495084	-0.0244344	-0.0302261	105037	5890	300152	306075	1.03e-09	0.185413	0.0188364	-0.00627945	37.274
DRY AMD	Coffee	rs7564708	T	C	2	639055	0.0231863	0.00653251	0.00873062	-0.0374286	105037	5890	300152	306075	1.01e-08	0.706514	0.0176776	0.00177776	32.8282
DRY AMD	Coffee	rs79624003	A	G	7	73598455	0.0254473	0.00722117	-0.0446968	-0.0484273	105037	5890	300152	306075	2e-11	0.0790114	0.0206905	-0.00825889	44.9744
DRY AMD	Coffee	rs907389	A	C	15	77605134	0.0173846	0.00510436	0.00994047	0.0310611	105037	5890	300152	306075	1.16e-09	0.567458	0.0187746	0.00271173	37.0298
WET AMD	Coffee	rs1057868	C	T	7	75985688	0.0198546	0.0053635	0.00835242	-0.0520407	105037	5890	300152	306042	2.93e-22	0.673989	0.0299317	0.00225048	94.1434
WET AMD	Coffee	rs11127048	G	A	2	27529596	0.0201438	0.00508375	-0.0085554	-0.0300469	105037	5890	300152	306042	3.41e-09	0.671042	0.0182354	-0.00227978	34.9326
WET AMD	Coffee	rs2472297	C	T	15	74735539	0.0225402	0.00546844	-0.0463343	-0.112858	105037	5890	300152	306042	1.25e-94	0.0398181	0.0636155	-0.0110285	425.93
WET AMD	Coffee	rs4148155	A	G	4	88133515	0.037012	0.00772241	-0.015706	0.0467989	105037	5890	300152	306042	1.36e-09	0.671311	0.0186973	-0.00227474	36.7253
WET AMD	Coffee	rs4410790	T	C	7	17244953	0.0204496	0.00508825	0.0410097	-0.100176	105037	5890	300152	306042	2.75e-86	0.04492	0.0606915	0.0106832	387.604
WET AMD	Coffee	rs6062678	G	T	20	64257449	0.0208411	0.00495084	0.0147953	-0.0302261	105037	5890	300152	306042	1.03e-09	0.477761	0.0188364	0.00380209	37.274
WET AMD	Coffee	rs7564708	T	C	2	639055	0.0261524	0.00653251	0.0212681	-0.0374286	105037	5890	300152	306042	1.01e-08	0.416082	0.0176776	0.00433098	32.8282
WET AMD	Coffee	rs79624003	A	G	7	73598455	0.0288098	0.00722117	-0.00278067	-0.0484273	105037	5890	300152	306042	2e-11	0.923109	0.0206905	-0.000513779	44.9744
WET AMD	Coffee	rs907389	A	C	15	77605134	0.0196841	0.00510436	-0.0135118	0.0310611	105037	5890	300152	306042	1.16e-09	0.492442	0.0187746	-0.00368602	37.0298
DRY AMD	Decaffeinated Coffee	rs2327402	G	A	20	11364747	0.0180456	0.00154681	-0.0137039	-0.0094326	62072	5890	300152	306075	1.07e-09	0.447611	0.0244723	-0.00360559	37.1868
DRY AMD	Decaffeinated Coffee	rs4410790	T	C	7	17244953	0.0181278	0.0015591	0.0200211	-0.0119411	62072	5890	300152	306075	1.87e-14	0.269401	0.0307347	0.00521566	58.6598
WET AMD	Decaffeinated Coffee	rs2327402	G	A	20	11364747	0.0204008	0.00154681	-0.0317057	-0.0094323	62072	5890	300152	306042	1.07e-09	0.12015	0.0244723	-0.00834151	37.1844
WET AMD	Decaffeinated Coffee	rs4410790	T	C	7	17244953	0.0204496	0.0015591	0.0410097	-0.0119411	62072	5890	300152	306042	1.87e-14	0.04492	0.0307347	0.0106832	58.6598
DRY AMD	Ground Coffee	rs2472297	C	T	15	74735539	0.0199437	0.00140687	-0.0482149	-0.0182669	72276	5890	300152	306075	1.51e-38	0.0156254	0.048269	-0.011475	168.586
DRY AMD	Ground Coffee	rs4410790	T	C	7	17244953	0.0181278	0.00132145	0.0200211	-0.0183792	72276	5890	300152	306075	5.64e-44	0.269401	0.0517006	0.00521566	193.442
WET AMD	Ground Coffee	rs2472297	C	T	15	74735539	0.0225402	0.00140687	-0.0463343	-0.0182669	72276	5890	300152	306042	1.51e-38	0.0398181	0.048269	-0.0110285	168.586
WET AMD	Ground Coffee	rs4410790	T	C	7	17244953	0.0204496	0.00132145	0.0410097	-0.0183792	72276	5890	300152	306042	5.64e-44	0.04492	0.0517006	0.0106832	193.442
DRY AMD	Instant Coffee	rs12046747	G	A	1	204624568	0.0204909	0.00106972	-0.000456073	0.00591125	180764	5890	300152	306075	3.28e-08	0.982243	0.0129968	-0.000105462	30.5364
DRY AMD	Instant Coffee	rs1481012	A	G	4	88117930	0.0327224	0.00138956	0.00355532	0.00918762	180764	5890	300152	306075	3.79e-11	0.913479	0.0155506	0.000514112	43.7171
DRY AMD	Instant Coffee	rs17685	G	A	7	75986787	0.0176579	0.000978214	0.00415771	-0.0087676	180764	5890	300152	306075	3.16e-19	0.813853	0.021079	0.00111299	80.3329
DRY AMD	Instant Coffee	rs2472297	C	T	15	74735539	0.0199437	0.000990657	-0.0482149	-0.0204521	180764	5890	300152	306075	1.08e-94	0.0156254	0.0485295	-0.011475	426.215
DRY AMD	Instant Coffee	rs34060476	A	G	7	73623626	0.0252303	0.00128627	-0.0469265	-0.0089559	180764	5890	300152	306075	3.34e-12	0.0628956	0.0163756	-0.00874672	48.4791
DRY AMD	Instant Coffee	rs6062357	C	T	20	64261386	0.0184302	0.000894837	-0.0234955	-0.0056189	180764	5890	300152	306075	3.4e-10	0.202366	0.0147683	-0.00604048	39.4289
DRY AMD	Instant Coffee	rs953442	T	C	18	60130253	0.0217179	0.00101995	-0.0157579	-0.0057792	180764	5890	300152	306075	1.46e-08	0.4681	0.0133266	-0.00342144	32.1054
WET AMD	Instant Coffee	rs1481012	A	G	4	88117930	0.0370978	0.00138956	-0.0156846	0.00918762	180764	5890	300152	306042	3.79e-11	0.672447	0.0155506	-0.00226769	43.7171
WET AMD	Instant Coffee	rs17685	G	A	7	75986787	0.0199839	0.000978214	0.00989805	-0.0087677	180764	5890	300152	306042	3.16e-19	0.620387	0.021079	0.00264953	80.3348
WET AMD	Instant Coffee	rs2472297	C	T	15	74735539	0.0225402	0.000990657	-0.0463343	-0.0204521	180764	5890	300152	306042	1.08e-94	0.0398181	0.0485295	-0.0110285	426.215
WET AMD	Instant Coffee	rs34060476	A	G	7	73623626	0.0285705	0.00128627	-0.00480881	-0.0089559	180764	5890	300152	306042	3.34e-12	0.866336	0.0163756	-0.000896311	48.4791
WET AMD	Instant Coffee	rs56113850	T	C	19	40847202	0.0199574	0.000890839	0.0229571	-0.005992	180764	5890	300152	306042	1.74e-11	0.250019	0.0158196	0.00627739	45.2424
WET AMD	Instant Coffee	rs6062357	C	T	20	64261386	0.0208176	0.000894837	0.0160035	-0.0056188	180764	5890	300152	306042	3.4e-10	0.44204	0.0147683	0.00411416	39.4275
WET AMD	Instant Coffee	rs953442	T	C	18	60130253	0.0244844	0.00101995	-0.029203	-0.0057792	180764	5890	300152	306042	1.46e-08	0.23298	0.0133266	-0.00634098	32.1054

## Sheet: Supplementary Table S3
Supplementary Table S3 The result of sensitivity test. Q, Cochran’s Q statistic; df, degrees of freedom; P, p-value; SE, standard error; Intercept, Egger regression intercept; MR, Mendelian randomization. Q, df, and P refer to heterogeneity statistics from Cochran’s Q test. Intercept, SE, and P refer to the intercept test from the MR-Egger regression, used to assess directional pleiotropy.
		Cochran's Q				Intercept Test
Exposure	Outcome	Method	Q	Q df	P	Intercept		SE		P
Coffee	DRY_AMD	MR Egger	11.12	7	0.133	0.002	0.017		0.914
		IVW	11.14	8	0.194
Coffee	WET_AMD	MR Egger	9.25	7	0.235	-0.015	0.01/		0.417
		IVW	10.24	8	0.249
Decaffeinated Coffee	DRY_AMD	IVW	1.64	1	0.2	NA	NA		NA
		IVW	6.07	1	0.014
Ground Coffee	DRY_AMD	IVW	6.42	1	0.011	NA	NA		NA
		IVW	8.23	1	0.004
Instant Coffee	DRY_AMD	MR Egger	3.94	5	0.557	-0.003	0.017		0.822
		IVW	4	6	0.677
Instant Coffee	WET_AMD	MR Egger	3.65	5	0.601	-0.032	0.018		0.138
		IVW	6.76	6	0.344

## Sheet: Supplementary Table S4
Supplmentary Table S4 The result of colocalization. SNP, single nucleotide polymorphism; PPH, posterior probability hypothesis; PPH0–PPH4, posterior probabilities for five hypotheses in colocalization analysis; MaxSNP, SNP with the highest PPH4 in the region.
Exposure	Outcome	Lead SNP	NO. of SNP	PPH0	PPH1	PPH2	PPH3	PPH4	MaxSNP	MaxSNP.PPH4
Coffee	WET AMD	rs12354144	2252	6.44e-06	1.54e-07	0.97	0.0233	0.00631	rs12354144	0.629
Coffee	WET AMD	rs572515	1167	6.95e-207	8.74e-209	0.979	0.0123	0.0085	rs572515	0.053
Coffee	WET AMD	rs17104017	2124	0	0	0.952	0.0445	0.00394	rs10490924	0.298
Coffee	WET AMD	rs12880842	1913	8.33e-06	2.73e-07	0.965	0.0316	0.0035	rs12880842	0.0658
Coffee	WET AMD	rs2043085	2209	2.19e-07	6.53e-09	0.967	0.0288	0.00388	rs2043085	0.547
Coffee	WET AMD	rs907389	2003	1.08e-06	0.912	9.15e-08	0.0775	0.0106	rs56292208	0.538
Coffee	WET AMD	rs3825991	1768	3.78e-05	1.41e-06	0.948	0.0354	0.0161	rs2070780	0.408
Coffee	WET AMD	rs12149545	2401	0.00375	0.000155	0.947	0.0392	0.00971	rs17231506	0.142
Coffee	WET AMD	rs66723169	2294	2.49e-06	0.817	4.81e-07	0.158	0.0256	rs66723169	0.201
Coffee	WET AMD	rs2364542	2243	0.0213	0.000782	0.938	0.0344	0.00529	rs2364542	0.559
Coffee	WET AMD	rs56113850	1758	0.000372	0.173	0.00177	0.822	0.00329	rs56113850	0.972
Coffee	WET AMD	rs429358	1859	1.27e-09	4.65e-11	0.96	0.0352	0.00459	rs429358	0.95
Coffee	WET AMD	rs11127048	1128	0.00609	0.954	0.000184	0.0288	0.0108	rs11127048	0.793
Coffee	WET AMD	rs7564708	2583	0.000257	0.926	1.58e-05	0.057	0.0165	rs7564708	0.0159
Coffee	WET AMD	rs6062678	1065	0.000247	0.952	8.93e-06	0.0344	0.0136	rs6062678	0.0967
Coffee	WET AMD	rs3775221	1934	6.23e-05	9.33e-07	0.981	0.0147	0.00469	rs17012368	0.18
Coffee	WET AMD	rs4148155	2162	0.000426	0.879	5e-05	0.103	0.0173	rs4148155	0.226
Coffee	WET AMD	rs7758685	1875	0.0054	0.000125	0.968	0.0223	0.00398	rs7758685	0.281
Coffee	WET AMD	rs10808141	1537	3.07e-05	1.03e-06	0.963	0.0323	0.00486	rs10808141	0.169
Coffee	WET AMD	rs4410790	2577	2.09e-79	0.836	2.56e-80	0.102	0.0622	rs4410790	0.998
Decaffeinated Coffee	WET AMD	rs2327402	2605	0.00355	0.819	0.000642	0.148	0.0288	rs2327402	0.504
Decaffeinated Coffee	WET AMD	rs4410790	2577	1.19e-07	0.836	1.45e-08	0.102	0.062	rs4410790	0.806
Decaffeinated Coffee	WET AMD	rs12149545	2401	0.00346	0.000418	0.873	0.105	0.0176	rs17231506	0.168
Decaffeinated Coffee	WET AMD	rs3825991	1768	3.94e-05	3.98e-07	0.988	0.00997	0.00218	rs3825991	0.421
Decaffeinated Coffee	WET AMD	rs572515	1167	7.05e-207	3.13e-209	0.992	0.00441	0.00314	rs572515	0.0563
Decaffeinated Coffee	WET AMD	rs12880842	1913	8.4e-06	2.21e-07	0.973	0.0256	0.00158	rs12880842	0.0677
Decaffeinated Coffee	WET AMD	rs12354144	2252	6.58e-06	4.35e-08	0.992	0.00656	0.00145	rs12354144	0.63
Decaffeinated Coffee	WET AMD	rs7758685	1875	0.0055	3.35e-05	0.987	0.006	0.00102	rs7758685	0.293
Decaffeinated Coffee	WET AMD	rs2364542	2243	0.0217	0.000478	0.956	0.0211	0.00124	rs2364542	0.745
Decaffeinated Coffee	WET AMD	rs2043085	2209	2.25e-07	1.81e-09	0.99	0.00798	0.0016	rs2043085	0.523
Decaffeinated Coffee	WET AMD	rs10808141	1537	3.04e-05	1.45e-06	0.953	0.0456	0.00104	rs10808141	0.179
Decaffeinated Coffee	WET AMD	rs3775221	1934	6.27e-05	4.1e-07	0.986	0.00644	0.00702	rs17012368	0.183
Decaffeinated Coffee	WET AMD	rs17104017	2124	0	0	0.977	0.0215	0.0012	rs10490924	0.3
Decaffeinated Coffee	WET AMD	rs429358	1859	1.3e-09	1.86e-11	0.983	0.0141	0.00245	rs429358	0.908
Ground Coffee	WET AMD	rs2472297	1501	3.85e-32	0.145	2.23e-31	0.842	0.0131	rs2472297	1
Ground Coffee	WET AMD	rs12354144	2252	6.57e-06	4.15e-08	0.99	0.00625	0.00412	rs12354144	0.715
Ground Coffee	WET AMD	rs2043085	2209	2.25e-07	1.85e-09	0.991	0.00816	0.0011	rs2043085	0.553
Ground Coffee	WET AMD	rs17104017	2124	0	0	0.989	0.00924	0.00151	rs10490924	0.302
Ground Coffee	WET AMD	rs3825991	1768	3.96e-05	1.98e-07	0.993	0.00496	0.0016	rs2070780	0.467
Ground Coffee	WET AMD	rs12149545	2401	0.00373	0.000212	0.942	0.0535	0.000961	rs12149545	0.124
Ground Coffee	WET AMD	rs572515	1167	7.06e-207	3.67e-209	0.994	0.00516	0.000918	rs572515	0.0501
Ground Coffee	WET AMD	rs2364542	2243	0.022	0.000181	0.969	0.00794	0.00129	rs2364542	0.631
Ground Coffee	WET AMD	rs3775221	1934	6.32e-05	2.97e-07	0.994	0.00467	0.000894	rs3775221	0.179
Ground Coffee	WET AMD	rs12880842	1913	8.5e-06	1.3e-07	0.984	0.0151	0.000876	rs10141370	0.0632
Ground Coffee	WET AMD	rs10808141	1537	3.16e-05	2.83e-07	0.99	0.00887	0.00133	rs10808141	0.151
Ground Coffee	WET AMD	rs429358	1859	1.3e-09	2.22e-11	0.982	0.0168	0.00119	rs429358	0.969
Ground Coffee	WET AMD	rs7758685	1875	0.0055	3.49e-05	0.987	0.00626	0.00164	rs7758685	0.295
Instant Coffee	WET AMD	rs953442	2297	0.0107	0.808	0.00207	0.157	0.0225	rs953442	0.0741
Instant Coffee	WET AMD	rs2106727	2576	9.57e-64	0.836	1.18e-64	0.103	0.0611	rs2106727	0.5
Instant Coffee	WET AMD	rs1481012	2167	9.78e-05	0.879	1.14e-05	0.103	0.0176	rs1481012	0.317
Instant Coffee	WET AMD	rs35198275	1091	0.000134	0.874	1.15e-05	0.0747	0.0508	rs35198275	0.0265
Instant Coffee	WET AMD	rs56113850	1758	4.32e-05	0.173	0.000205	0.823	0.0033	rs56113850	0.992
Instant Coffee	WET AMD	rs12902945	1720	6.72e-63	0.304	1.48e-62	0.669	0.0263	rs35107470	1
Instant Coffee	WET AMD	rs3825991	1768	3.94e-05	4.39e-07	0.988	0.011	0.00106	rs3825991	0.328
Instant Coffee	WET AMD	rs572515	1167	7.08e-207	1.96e-209	0.996	0.00275	0.000751	rs10754199	0.0542
Instant Coffee	WET AMD	rs3775221	1934	6.33e-05	1.9e-07	0.996	0.00298	0.00069	rs17012368	0.184
Instant Coffee	WET AMD	rs7758685	1875	0.00548	6.04e-05	0.983	0.0108	0.000616	rs7758685	0.291
Instant Coffee	WET AMD	rs6062357	1058	0.000646	0.952	2.32e-05	0.0342	0.0135	rs6062357	0.144
Instant Coffee	WET AMD	rs12880842	1913	8.55e-06	8.04e-08	0.99	0.0093	0.000647	rs12880842	0.0657
Instant Coffee	WET AMD	rs10808141	1537	3.16e-05	3.01e-07	0.99	0.00945	0.000739	rs10808141	0.185
Instant Coffee	WET AMD	rs2364542	2243	0.0221	0.000129	0.971	0.00569	0.000896	rs2364542	0.753
Instant Coffee	WET AMD	rs429358	1859	1.31e-09	5.94e-12	0.995	0.0045	0.000876	rs429358	0.967
Instant Coffee	WET AMD	rs12354144	2252	6.6e-06	2.51e-08	0.995	0.00378	0.000885	rs12354144	0.722
Instant Coffee	WET AMD	rs17104017	2124	0	0	0.993	0.00634	0.000753	rs10490924	0.3
Instant Coffee	WET AMD	rs12149545	2401	0.00391	3.31e-05	0.987	0.00836	0.00078	rs247616	0.128
Instant Coffee	WET AMD	rs12046747	2164	0.0365	0.419	0.0178	0.204	0.323	rs12046747	0.324
Instant Coffee	WET AMD	rs2043085	2209	2.25e-07	1.26e-09	0.993	0.00555	0.0013	rs2043085	0.547
Coffee	DRY AMD	rs6677435	2028	1.25e-48	2.76e-50	0.969	0.0214	0.01	rs12727325	0.999
Coffee	DRY AMD	rs6677089	1108	1.24e-247	1.36e-249	0.985	0.0108	0.00408	rs6677089	0.102
Coffee	DRY AMD	rs10494783	1990	4.59e-14	1.05e-15	0.967	0.0221	0.0114	rs10494783	0.999
Coffee	DRY AMD	rs139604450	2724	9.79e-250	5.06e-251	0.947	0.0489	0.00392	rs10490924	0.215
Coffee	DRY AMD	rs2043085	2209	5.64e-05	1.68e-06	0.966	0.0287	0.00551	rs261291	0.158
Coffee	DRY AMD	rs907389	2003	1.08e-06	0.913	7.64e-08	0.0647	0.022	rs56292208	0.577
Coffee	DRY AMD	rs12438812	1773	1.42e-05	4.79e-07	0.951	0.032	0.0167	rs12438812	0.469
Coffee	DRY AMD	rs66723169	2294	2.74e-06	0.9	2.66e-07	0.0874	0.0127	rs66723169	0.132
Coffee	DRY AMD	rs56113850	1758	0.00184	0.855	0.000121	0.0564	0.087	rs56113850	0.991
Coffee	DRY AMD	rs6509172	1976	6.93e-10	2.57e-11	0.96	0.0356	0.00451	rs429358	0.99
Coffee	DRY AMD	rs429358	1859	6.93e-10	2.54e-11	0.96	0.0352	0.00451	rs429358	0.99
Coffee	DRY AMD	rs76114727	2662	0.00269	0.000136	0.942	0.0478	0.00707	rs76114727	0.194
Coffee	DRY AMD	rs11127048	1128	0.00602	0.943	0.00026	0.0407	0.0101	rs11127048	0.764
Coffee	DRY AMD	rs7564708	2583	0.000256	0.922	1.83e-05	0.066	0.0113	rs7564708	0.0158
Coffee	DRY AMD	rs6062678	1065	0.000248	0.955	7.11e-06	0.0273	0.0179	rs6062678	0.122
Coffee	DRY AMD	rs13104777	1805	0.000125	4.87e-06	0.956	0.0373	0.00617	rs10033900	0.409
Coffee	DRY AMD	rs4148155	2162	0.000422	0.872	5.48e-05	0.113	0.0143	rs2231142	0.225
Coffee	DRY AMD	rs1064583	2010	0.0121	0.000482	0.946	0.0375	0.00404	rs1064583	0.829
Coffee	DRY AMD	rs7758685	1875	5.89e-05	1.36e-06	0.974	0.0225	0.00391	rs7758685	0.286
Coffee	DRY AMD	rs17777642	1541	0.000294	8.7e-06	0.964	0.0285	0.00695	rs17777642	0.149
Coffee	DRY AMD	rs4410790	2577	1.79e-79	0.717	6.77e-80	0.271	0.0119	rs4410790	0.998
Decaffeinated Coffee	DRY AMD	rs2327402	2605	0.00391	0.902	0.000357	0.0823	0.011	rs2327402	0.519
Decaffeinated Coffee	DRY AMD	rs4410790	2577	1.02e-07	0.718	3.84e-08	0.271	0.0117	rs4410790	0.812
Decaffeinated Coffee	DRY AMD	rs12438812	1773	1.48e-05	1.33e-07	0.989	0.00889	0.00236	rs12438812	0.531
Decaffeinated Coffee	DRY AMD	rs1064583	2010	0.0126	8.83e-05	0.979	0.00688	0.00114	rs1064583	0.836
Decaffeinated Coffee	DRY AMD	rs139604450	2724	1.01e-249	2.45e-251	0.975	0.0237	0.00119	rs10490924	0.216
Decaffeinated Coffee	DRY AMD	rs6677089	1108	1.25e-247	5.23e-250	0.995	0.00416	0.00101	rs6677089	0.101
Decaffeinated Coffee	DRY AMD	rs7758685	1875	6.01e-05	3.65e-07	0.993	0.00604	0.00104	rs7758685	0.287
Decaffeinated Coffee	DRY AMD	rs2043085	2209	5.79e-05	4.66e-07	0.991	0.00798	0.00135	rs2043085	0.214
Decaffeinated Coffee	DRY AMD	rs10494783	1990	4.7e-14	3.35e-16	0.991	0.00705	0.00226	rs10494783	0.998
Decaffeinated Coffee	DRY AMD	rs76114727	2662	0.00281	3.22e-05	0.984	0.0113	0.00145	rs76114727	0.233
Decaffeinated Coffee	DRY AMD	rs17777642	1541	0.000294	1.1e-05	0.963	0.036	0.00108	rs17777642	0.0952
Decaffeinated Coffee	DRY AMD	rs6509172	1976	7.09e-10	1.09e-11	0.983	0.0151	0.00232	rs429358	0.98
Decaffeinated Coffee	DRY AMD	rs429358	1859	7.1e-10	1.01e-11	0.984	0.0141	0.00232	rs429358	0.98
Decaffeinated Coffee	DRY AMD	rs13104777	1805	0.000129	9.68e-07	0.991	0.00741	0.00137	rs10033900	0.558
Decaffeinated Coffee	DRY AMD	rs6677435	2028	1.27e-48	8.01e-51	0.987	0.00621	0.0071	rs12727325	0.998
Ground Coffee	DRY AMD	rs2472297	1501	1.4e-31	0.53	9.94e-32	0.375	0.0949	rs2472297	1
Ground Coffee	DRY AMD	rs6677089	1108	1.25e-247	6.18e-250	0.993	0.00492	0.00197	rs6677089	0.105
Ground Coffee	DRY AMD	rs2043085	2209	5.79e-05	4.76e-07	0.991	0.00816	0.000963	rs2043085	0.219
Ground Coffee	DRY AMD	rs13104777	1805	0.000124	6.7e-06	0.947	0.0513	0.00156	rs140791246	0.348
Ground Coffee	DRY AMD	rs12438812	1773	1.48e-05	7.46e-08	0.993	0.00499	0.00152	rs12438812	0.398
Ground Coffee	DRY AMD	rs6509172	1976	7.06e-10	1.48e-11	0.978	0.0205	0.00119	rs429358	0.993
Ground Coffee	DRY AMD	rs10494783	1990	4.7e-14	3.07e-16	0.99	0.00646	0.0034	rs10494783	0.999
Ground Coffee	DRY AMD	rs1064583	2010	0.0123	0.00035	0.959	0.0272	0.000903	rs1064583	0.783
Ground Coffee	DRY AMD	rs139604450	2724	1.02e-249	9.87e-252	0.989	0.00955	0.00151	rs10490924	0.218
Ground Coffee	DRY AMD	rs76114727	2662	0.0028	2.94e-05	0.981	0.0103	0.00559	rs6706312	0.205
Ground Coffee	DRY AMD	rs429358	1859	7.09e-10	1.21e-11	0.982	0.0168	0.00119	rs429358	0.993
Ground Coffee	DRY AMD	rs6677435	2028	1.28e-48	7.28e-51	0.993	0.00565	0.00132	rs12727325	0.999
Ground Coffee	DRY AMD	rs7758685	1875	6e-05	3.81e-07	0.992	0.00629	0.00157	rs7758685	0.308
Ground Coffee	DRY AMD	rs17777642	1541	0.000302	3.02e-06	0.988	0.00988	0.00189	rs17777642	0.169
Instant Coffee	DRY AMD	rs953442	2297	0.0117	0.888	0.00114	0.0866	0.0124	rs953442	0.0841
Instant Coffee	DRY AMD	rs2106727	2576	8.22e-64	0.718	3.1e-64	0.271	0.0113	rs2106727	0.488
Instant Coffee	DRY AMD	rs1481012	2167	9.7e-05	0.873	1.25e-05	0.112	0.0146	rs1481012	0.312
Instant Coffee	DRY AMD	rs35198275	1091	0.000112	0.731	3.99e-05	0.259	0.00921	rs35198275	0.0273
Instant Coffee	DRY AMD	rs56113850	1758	0.000213	0.855	1.41e-05	0.0564	0.0883	rs56113850	0.997
Instant Coffee	DRY AMD	rs12902945	1720	9.53e-63	0.432	7.91e-63	0.358	0.21	rs35107470	1
Instant Coffee	DRY AMD	rs139604450	2724	1.02e-249	8.17e-252	0.991	0.0079	0.000752	rs10490924	0.216
Instant Coffee	DRY AMD	rs6677435	2028	1.28e-48	5.46e-51	0.995	0.00423	0.000819	rs12727325	0.999
Instant Coffee	DRY AMD	rs12438812	1773	1.48e-05	1.65e-07	0.988	0.011	0.00102	rs12438812	0.48
Instant Coffee	DRY AMD	rs13104777	1805	0.00013	7.3e-07	0.993	0.00559	0.000845	rs10033900	0.548
Instant Coffee	DRY AMD	rs1064583	2010	0.0124	0.000273	0.965	0.0212	0.000733	rs1064583	0.784
Instant Coffee	DRY AMD	rs76114727	2662	0.00277	7.04e-05	0.971	0.0247	0.00109	rs76114727	0.165
Instant Coffee	DRY AMD	rs7758685	1875	5.98e-05	6.6e-07	0.988	0.0109	0.000609	rs7758685	0.295
Instant Coffee	DRY AMD	rs10494783	1990	4.2e-14	5.41e-15	0.884	0.114	0.00182	rs10494783	0.999
Instant Coffee	DRY AMD	rs6062357	1058	0.000647	0.952	1.85e-05	0.0272	0.0197	rs1808056	0.151
Instant Coffee	DRY AMD	rs6509172	1976	7.17e-10	3.4e-12	0.994	0.00471	0.000873	rs429358	0.992
Instant Coffee	DRY AMD	rs6677089	1108	1.25e-247	3.32e-250	0.997	0.00264	0.000667	rs6677089	0.101
Instant Coffee	DRY AMD	rs429358	1859	7.18e-10	3.24e-12	0.995	0.0045	0.000873	rs429358	0.992
Instant Coffee	DRY AMD	rs17777642	1541	0.000302	3.01e-06	0.989	0.00987	0.000837	rs17777642	0.0991
Instant Coffee	DRY AMD	rs12046747	2164	0.0723	0.828	0.00723	0.0829	0.00946	rs12046747	0.237
Instant Coffee	DRY AMD	rs2043085	2209	5.79e-05	3.24e-07	0.992	0.00554	0.00276	rs10468017	0.199
